# Supplementary material for: Sesquiterpene Lactones Potentiate Olaparib-Induced DNA Damage in p53 Wildtype Cancer Cells
Source: Int J Mol Sci. 2022 Jan 20;23(3):1116. doi: 10.3390/ijms23031116 (PMC8835362; doi:10.3390/ijms23031116)
Supplement: Supplementary file 1 [file ijms-23-01116-s001.zip]

Archive with 1 entries (1 files):
- 2022-01-18_IJMSsupps.pdf
